# Supplementary material for: Study on Tullbergiidae of Tibet, China I. Metaphorura, Mesaphorura and Prabhergia (Hexapoda, Collembola)
Source: Zookeys. 2017 Jul 24;(686):85–94. doi: 10.3897/zookeys.686.11468 (PMC5672563; doi:10.3897/zookeys.686.11468)
Supplement: XML Treatment for Metaphorura [file zookeys.686.11468-treatment1.xml]

<!DOCTYPE tp:taxon-treatment
  PUBLIC "-//TaxonX//DTD Taxonomic Treatment Publishing DTD v0 20100105//EN" "tax-treatment-NSO.dtd">
<tp:taxon-treatment xmlns:tp="http://www.plazi.org/taxpub"><tp:treatment-meta><kwd-group><label>Taxon classification</label><kwd><named-content xmlns:xlink="http://www.w3.org/1999/xlink" content-type="kingdom">Animalia</named-content></kwd><kwd><named-content xmlns:xlink="http://www.w3.org/1999/xlink" content-type="order">Collembola</named-content></kwd><kwd><named-content xmlns:xlink="http://www.w3.org/1999/xlink" content-type="family">Tullbergiidae</named-content></kwd></kwd-group><mixed-citation publication-type="journal"><person-group><name><surname>Bu</surname><given-names>Yun</given-names></name><name><surname>Gao</surname><given-names>Yan</given-names></name></person-group><article-title>Study on <tp:taxon-name><tp:taxon-name-part taxon-name-part-type="family">Tullbergiidae</tp:taxon-name-part></tp:taxon-name> of Tibet, China I. <italic><tp:taxon-name><tp:taxon-name-part taxon-name-part-type="genus" reg="Metaphorura">Metaphorura</tp:taxon-name-part></tp:taxon-name></italic>, <italic><tp:taxon-name><tp:taxon-name-part taxon-name-part-type="genus" reg="Mesaphorura">Mesaphorura</tp:taxon-name-part></tp:taxon-name></italic> and <italic><tp:taxon-name><tp:taxon-name-part taxon-name-part-type="genus" reg="Prabhergia">Prabhergia</tp:taxon-name-part></tp:taxon-name></italic> (<tp:taxon-name><tp:taxon-name-part taxon-name-part-type="superclass">Hexapoda</tp:taxon-name-part></tp:taxon-name>, <tp:taxon-name><tp:taxon-name-part taxon-name-part-type="order">Collembola</tp:taxon-name-part></tp:taxon-name>)</article-title><source>Zookeys</source><day>24</day><month>7</month><year>2017</year><volume>2017</volume><issue>686</issue><fpage>85</fpage><lpage>94</lpage><pub-id pub-id-type="doi">10.3897/zookeys.686.11468</pub-id></mixed-citation></tp:treatment-meta><tp:nomenclature><label>Genus</label><tp:taxon-name>
              <tp:taxon-name-part taxon-name-part-type="genus" reg="Metaphorura">Metaphorura</tp:taxon-name-part>
            </tp:taxon-name><tp:taxon-authority>Bagnall, 1936</tp:taxon-authority></tp:nomenclature><tp:treatment-sec sec-type="diagnosis" id="SECID0EWGAC"><title>Diagnosis.</title><p>Habitus more or less slender. Granulation of the integument moderately fine, with stronger granulation only on head and areas of <abbrev xmlns:xlink="http://www.w3.org/1999/xlink" xlink:title="abdominal segment" id="ABBRID0E3GAC" xlink:type="simple">Abd</abbrev> VI. Usually no crescentic ridges. A median process usually present ventrally between <abbrev xmlns:xlink="http://www.w3.org/1999/xlink" xlink:title="anal spine" id="ABBRID0EAHAC" xlink:type="simple">Asp</abbrev>. Antennal segment III with two large sensory clubs, bent towards one another, two small sensory rods and three protecting papillae. Postantennal organ with 14–28 vesicles in two rows. Pseudocelli clearly delimited, with two rows of parallel stripes in the centre (type II). <abbrev xmlns:xlink="http://www.w3.org/1999/xlink" xlink:title="anal spine" id="ABBRID0EEHAC" xlink:type="simple">Asp</abbrev> strong, distinctly longer than the claw of leg III.</p><!--PageBreak--></tp:treatment-sec><tp:treatment-sec sec-type="distribution" id="SECID0EJHAC"><title>Distribution.</title><p>The genus <italic><tp:taxon-name><tp:taxon-name-part taxon-name-part-type="genus" reg="Metaphorura">Metaphorura</tp:taxon-name-part></tp:taxon-name></italic> includes nine species found in Holarctic regions (<xref ref-type="bibr" rid="B5">Dunger and Schlitt 2011</xref>; <xref ref-type="bibr" rid="B1">Bellinger et al. 1996–2017</xref>). It is newly recorded from China in this paper.</p></tp:treatment-sec><ref-list><ref id="B5"><mixed-citation xmlns:xlink="http://www.w3.org/1999/xlink" xlink:type="simple">
          <person-group><name name-style="western"><surname>Dunger</surname><given-names>W</given-names></name><name name-style="western"><surname>Schlitt</surname><given-names>B</given-names></name></person-group> (<year>2011</year>) <article-title>Synopses on Palaearctic <tp:taxon-name><tp:taxon-name-part taxon-name-part-type="order">Collembola</tp:taxon-name-part></tp:taxon-name>: <tp:taxon-name><tp:taxon-name-part taxon-name-part-type="family">Tullbergiidae</tp:taxon-name-part></tp:taxon-name>.</article-title> <source>Soil Organisms</source> <volume>83</volume>(<issue>1</issue>): <fpage>1</fpage>–<lpage>168</lpage>.</mixed-citation></ref><ref id="B1"><mixed-citation xmlns:xlink="http://www.w3.org/1999/xlink" xlink:type="simple">
          <person-group><name name-style="western"><surname>Bellinger</surname><given-names>PF</given-names></name><name name-style="western"><surname>Christiansen</surname><given-names>KA</given-names></name><name name-style="western"><surname>Janssens</surname><given-names>F</given-names></name></person-group> (<year>1996–2017</year>) <source>Checklist of the <tp:taxon-name><tp:taxon-name-part taxon-name-part-type="order">Collembola</tp:taxon-name-part></tp:taxon-name> of the World</source>. <ext-link xlink:type="simple" ext-link-type="uri" xlink:href="http://www.collembola.org">http://www.collembola.org</ext-link> [Accessed 30 March 2017]</mixed-citation></ref></ref-list></tp:taxon-treatment>
