# Supplementary material for: Study on Tullbergiidae of Tibet, China I. Metaphorura, Mesaphorura and Prabhergia (Hexapoda, Collembola)
Source: Zookeys. 2017 Jul 24;(686):85–94. doi: 10.3897/zookeys.686.11468 (PMC5672563; doi:10.3897/zookeys.686.11468)
Supplement: XML Treatment for Metaphorura motuoensis [file zookeys.686.11468-treatment2.xml]

<!DOCTYPE tp:taxon-treatment
  PUBLIC "-//TaxonX//DTD Taxonomic Treatment Publishing DTD v0 20100105//EN" "tax-treatment-NSO.dtd">
<tp:taxon-treatment xmlns:tp="http://www.plazi.org/taxpub"><tp:treatment-meta><kwd-group><label>Taxon classification</label><kwd><named-content xmlns:xlink="http://www.w3.org/1999/xlink" content-type="kingdom">Animalia</named-content></kwd><kwd><named-content xmlns:xlink="http://www.w3.org/1999/xlink" content-type="order">Collembola</named-content></kwd><kwd><named-content xmlns:xlink="http://www.w3.org/1999/xlink" content-type="family">Tullbergiidae</named-content></kwd></kwd-group><mixed-citation publication-type="journal"><person-group><name><surname>Bu</surname><given-names>Yun</given-names></name><name><surname>Gao</surname><given-names>Yan</given-names></name></person-group><article-title>Study on <tp:taxon-name><tp:taxon-name-part taxon-name-part-type="family">Tullbergiidae</tp:taxon-name-part></tp:taxon-name> of Tibet, China I. <italic><tp:taxon-name><tp:taxon-name-part taxon-name-part-type="genus" reg="Metaphorura">Metaphorura</tp:taxon-name-part></tp:taxon-name></italic>, <italic><tp:taxon-name><tp:taxon-name-part taxon-name-part-type="genus" reg="Mesaphorura">Mesaphorura</tp:taxon-name-part></tp:taxon-name></italic> and <italic><tp:taxon-name><tp:taxon-name-part taxon-name-part-type="genus" reg="Prabhergia">Prabhergia</tp:taxon-name-part></tp:taxon-name></italic> (<tp:taxon-name><tp:taxon-name-part taxon-name-part-type="superclass">Hexapoda</tp:taxon-name-part></tp:taxon-name>, <tp:taxon-name><tp:taxon-name-part taxon-name-part-type="order">Collembola</tp:taxon-name-part></tp:taxon-name>)</article-title><source>Zookeys</source><day>24</day><month>7</month><year>2017</year><volume>2017</volume><issue>686</issue><fpage>85</fpage><lpage>94</lpage><pub-id pub-id-type="doi">10.3897/zookeys.686.11468</pub-id></mixed-citation></tp:treatment-meta><tp:nomenclature><tp:taxon-name>
              <tp:taxon-name-part taxon-name-part-type="genus" reg="Metaphorura">Metaphorura</tp:taxon-name-part>
              <tp:taxon-name-part taxon-name-part-type="species" reg="motuoensis">motuoensis</tp:taxon-name-part>
              <object-id xmlns:xlink="http://www.w3.org/1999/xlink" content-type="zoobank" xlink:type="simple">http://zoobank.org/A71C4114-150F-4A47-9F13-85C7D712B1B8</object-id>
            </tp:taxon-name><tp:taxon-status xmlns:xlink="http://www.w3.org/1999/xlink" xlink:type="simple">sp. n.</tp:taxon-status><xref ref-type="fig" rid="F1">Figs 1–16</xref><xref ref-type="fig" rid="F2">, 17–19</xref><xref ref-type="fig" rid="F3">, 20–24</xref><xref ref-type="table" rid="T1">, Table 1</xref></tp:nomenclature><tp:treatment-sec sec-type="material" id="SECID0EWJAC"><title>Material examined.</title><p>Holotype, female (slide no. XZ-C2015014) (<named-content xmlns:xlink="http://www.w3.org/1999/xlink" content-type="dwc:institutional_code" xlink:type="simple">SNHM</named-content>), China, Tibet, Motuo county, Dexing town, extracted from soil samples in broad-leaved forest, Alt. 1100 m, <named-content xmlns:xlink="http://www.w3.org/1999/xlink" content-type="dwc:verbatimCoordinates" xlink:type="simple"><named-content content-type="geo-json" specific-use="{&#34;type&#34;:&#34;Point&#34;,&#34;coordinates&#34;:[95.433333,29.666667]}" id="NCID0EFKAC" xlink:type="simple">29°40'N, 95°26'E</named-content></named-content>, 3-XI-2015, coll. Y. Bu &amp; G. Yang. Paratypes, 8 females (slides nos. XZ-C2015008–XZ-C2015013, XZ-C2015015, XZ-C2015037) (<named-content xmlns:xlink="http://www.w3.org/1999/xlink" content-type="dwc:institutional_code" xlink:type="simple">SNHM</named-content>), 10 males (slides nos. XZ-C2015016 –XZ-C2015025), same data as holotype. Other material: 1 male (slide no. XZ-C2015095) (<named-content xmlns:xlink="http://www.w3.org/1999/xlink" content-type="dwc:institutional_code" xlink:type="simple">SNHM</named-content>), China, Tibet, Linzhi, Sejila Mt., extracted from soil samples under bushes, Alt. 3500 m, <named-content xmlns:xlink="http://www.w3.org/1999/xlink" content-type="dwc:verbatimCoordinates" xlink:type="simple"><named-content content-type="geo-json" specific-use="{&#34;type&#34;:&#34;Point&#34;,&#34;coordinates&#34;:[96.166667,30.116667]}" id="NCID0EXKAC" xlink:type="simple">29°67'N, 95°70'E</named-content></named-content>, 1-XI-2015, coll. Y. Bu &amp; G. Yang; 17 juveniles (slides nos. XZ-C2015026, XZ-C2015027, XZ-C2015106–XZ-C2015112) (<named-content xmlns:xlink="http://www.w3.org/1999/xlink" content-type="dwc:institutional_code" xlink:type="simple">SNHM</named-content>), 45 adults in alcohol, same data as holotype.</p><table-wrap id="T1" position="float" orientation="portrait"><label>Table 1.</label><caption><p>Dorsal Chaetotaxy of <italic><tp:taxon-name><tp:taxon-name-part taxon-name-part-type="genus" reg="Metaphorura">Metaphorura</tp:taxon-name-part> <tp:taxon-name-part taxon-name-part-type="species" reg="motuoensis">motuoensis</tp:taxon-name-part></tp:taxon-name></italic> sp. n.</p></caption><table id="TID0EYGAC" rules="all"><tbody><tr><th rowspan="2" colspan="1">Row</th><th rowspan="1" colspan="3">Thorax</th><th rowspan="1" colspan="5">Abdomen</th></tr><tr><th rowspan="1" colspan="1">I</th><th rowspan="1" colspan="1">II</th><th rowspan="1" colspan="1">III</th><th rowspan="1" colspan="1">I</th><th rowspan="1" colspan="1">II</th><th rowspan="1" colspan="1">III</th><th rowspan="1" colspan="1">IV</th><th rowspan="1" colspan="1">V</th></tr><tr><td rowspan="1" colspan="1">a</td><td rowspan="1" colspan="1">-</td><td rowspan="1" colspan="1">10</td><td rowspan="1" colspan="1">10</td><td rowspan="1" colspan="1">10</td><td rowspan="1" colspan="1">10</td><td rowspan="1" colspan="1">10</td><td rowspan="1" colspan="1">8<sup>3</sup></td><td rowspan="1" colspan="1">10<sup>5</sup></td></tr><tr><td rowspan="1" colspan="1">m</td><td rowspan="1" colspan="1">8</td><td rowspan="1" colspan="1">8</td><td rowspan="1" colspan="1">8</td><td rowspan="1" colspan="1">2<sup>1</sup></td><td rowspan="1" colspan="1">4<sup>2</sup></td><td rowspan="1" colspan="1">4<sup>2</sup></td><td rowspan="1" colspan="1">4<sup>2</sup></td><td rowspan="1" colspan="1">-</td></tr><tr><td rowspan="1" colspan="1">p</td><td rowspan="1" colspan="1">-</td><td rowspan="1" colspan="1">8</td><td rowspan="1" colspan="1">8</td><td rowspan="1" colspan="1">10</td><td rowspan="1" colspan="1">10</td><td rowspan="1" colspan="1">10</td><td rowspan="1" colspan="1">8<sup>4</sup></td><td rowspan="1" colspan="1">8<sup>6</sup></td></tr><tr><td rowspan="1" colspan="1">
                      <abbrev xmlns:xlink="http://www.w3.org/1999/xlink" xlink:title="pleural setae" id="ABBRID0EGAAE" xlink:type="simple">pl</abbrev>
                    </td><td rowspan="1" colspan="1">2</td><td rowspan="1" colspan="1">3</td><td rowspan="1" colspan="1">3</td><td rowspan="1" colspan="1">2</td><td rowspan="1" colspan="1">3</td><td rowspan="1" colspan="1">3</td><td rowspan="1" colspan="1">6</td><td rowspan="1" colspan="1">1</td></tr></tbody></table><table-wrap-foot><fn><p>
                    <sup>1</sup> seta m4 present; <sup>2</sup> seta m3 and m4 present; <sup>3</sup> seta a5 absent; <sup>4</sup> seta p4 absent; <sup>5</sup> seta a2 and p4 as microseta; <sup>6</sup> sensory seta p3 slightly differentiated, seta p4 as microseta.</p></fn></table-wrap-foot></table-wrap></tp:treatment-sec><tp:treatment-sec sec-type="diagnosis" id="SECID0ESBAE"><title>Diagnosis.</title><p>
              <italic><tp:taxon-name><tp:taxon-name-part taxon-name-part-type="genus" reg="Metaphorura">Metaphorura</tp:taxon-name-part> <tp:taxon-name-part taxon-name-part-type="species" reg="motuoensis">motuoensis</tp:taxon-name-part></tp:taxon-name></italic> sp. n. is characterized by the presence of pseudocelli on thoracic segment I, few simple vesicles (14–16) on <abbrev xmlns:xlink="http://www.w3.org/1999/xlink" xlink:title="postantennal organ" id="ABBRID0EDCAE" xlink:type="simple">PAO</abbrev>, pseudocellar formula as 11/111/11111, all pseudocelli of type II, p4 on abdominal segment V as microsetae, less differentiated sensory setae p3 on abdominal segment V, absence of median process on <abbrev xmlns:xlink="http://www.w3.org/1999/xlink" xlink:title="abdominal segment" id="ABBRID0EHCAE" xlink:type="simple">Abd</abbrev> VI. Bisexual.</p></tp:treatment-sec><tp:treatment-sec sec-type="description" id="SECID0ELCAE"><title>Description.</title><p>Adult <italic>body</italic> 0.86 mm long in average (0.72–0.95 mm, n = 19), holotype 0.93 mm (Fig. <xref ref-type="fig" rid="F1">1</xref>). Both female and male were present. Setae well differentiated into micro- and macrosetae. Granulation of integument moderately fine (2.5–3.0 μm), with stronger granulation only on head and <abbrev xmlns:xlink="http://www.w3.org/1999/xlink" xlink:title="abdominal segment" id="ABBRID0EXCAE" xlink:type="simple">Abd</abbrev>. VI (4–5 μm). (Figs <xref ref-type="fig" rid="F1">1</xref>, <xref ref-type="fig" rid="F1">2</xref>, <xref ref-type="fig" rid="F3">23</xref>). Pseudocellar formula: 11/111/11111. All pseudocelli composed by two rows of parallel stripes in the center (type II, Figs <xref ref-type="fig" rid="F1">7–14</xref>), 7–8 μm in diameter, on <abbrev xmlns:xlink="http://www.w3.org/1999/xlink" xlink:title="thoracic segment" id="ABBRID0ELDAE" xlink:type="simple">Th</abbrev>. I between seta m2 and m3, close to hind margin; on <abbrev xmlns:xlink="http://www.w3.org/1999/xlink" xlink:title="thoracic segment" id="ABBRID0EPDAE" xlink:type="simple">Th</abbrev>. II and III between setae p3/p4, close to p3; on <abbrev xmlns:xlink="http://www.w3.org/1999/xlink" xlink:title="abdominal segment" id="ABBRID0ETDAE" xlink:type="simple">Abd</abbrev>. I–III posterior to seta p3; on <abbrev xmlns:xlink="http://www.w3.org/1999/xlink" xlink:title="abdominal segment" id="ABBRID0EXDAE" xlink:type="simple">Abd</abbrev>. IV parallel to seta p3; on <abbrev xmlns:xlink="http://www.w3.org/1999/xlink" xlink:title="abdominal segment" id="ABBRID0E2DAE" xlink:type="simple">Abd</abbrev>. V on the border of <abbrev xmlns:xlink="http://www.w3.org/1999/xlink" xlink:title="abdominal segment" id="ABBRID0E6DAE" xlink:type="simple">Abd</abbrev>. VI.</p><fig id="F1" position="float" orientation="portrait"><label>Figures 1–16.</label><caption><p>
                  <italic><tp:taxon-name><tp:taxon-name-part taxon-name-part-type="genus" reg="Metaphorura">Metaphorura</tp:taxon-name-part> <tp:taxon-name-part taxon-name-part-type="species" reg="motuoensis">motuoensis</tp:taxon-name-part></tp:taxon-name></italic> sp. n. (Holotype) <bold>1</bold> Habitus, dorsal view <bold>2</bold> head, dorsal view <bold>3</bold> Left postantennal organ <bold>4</bold> Right postantennal organ (paratype XZ-C2015016) <bold>5</bold> Labium <bold>6</bold> Antenna, segments II–IV, dorsal view <bold>7</bold> Pseudocellus on anterior of head <bold>8</bold> Pseudocellus on <abbrev xmlns:xlink="http://www.w3.org/1999/xlink" xlink:title="thoracic segment" id="ABBRID0EGFAE" xlink:type="simple">Th</abbrev>. I <bold>9</bold> Pseudocellus on <abbrev xmlns:xlink="http://www.w3.org/1999/xlink" xlink:title="thoracic segment" id="ABBRID0EMFAE" xlink:type="simple">Th</abbrev>. II <bold>10</bold> Pseudocellus on <abbrev xmlns:xlink="http://www.w3.org/1999/xlink" xlink:title="thoracic segment" id="ABBRID0ESFAE" xlink:type="simple">Th</abbrev>. III <bold>11</bold> Pseudocellus on <abbrev xmlns:xlink="http://www.w3.org/1999/xlink" xlink:title="abdominal segment" id="ABBRID0EYFAE" xlink:type="simple">Abd</abbrev>. I <bold>12</bold> Pseudocellus on <abbrev xmlns:xlink="http://www.w3.org/1999/xlink" xlink:title="abdominal segment" id="ABBRID0E5FAE" xlink:type="simple">Abd</abbrev>. II <bold>13</bold> Pseudocellus on <abbrev xmlns:xlink="http://www.w3.org/1999/xlink" xlink:title="abdominal segment" id="ABBRID0EEGAE" xlink:type="simple">Abd</abbrev>. IV <bold>14</bold> Pseudocellus on <abbrev xmlns:xlink="http://www.w3.org/1999/xlink" xlink:title="abdominal segment" id="ABBRID0EKGAE" xlink:type="simple">Abd</abbrev>. V <bold>15</bold> Female genital plate <bold>16</bold> Male genital plate (paratype XZ-C2015021). Arrows in figs 7–14 indicate the pseudocelli.</p></caption><graphic xmlns:xlink="http://www.w3.org/1999/xlink" xlink:href="zookeys-686-085-g001.jpg" position="float" orientation="portrait" xlink:type="simple" id="oo_146349.jpg"/></fig><p>
              <italic>Head seta</italic> a0 present (18–20 μm), c1 absent, oc2 as macroseta (23–25 μm), sd5 as mesoseta (18–21 μm) (Fig. <xref ref-type="fig" rid="F1">2</xref>). Postantennal organ 23–26 μm long, 7–8 μm wide, composed of 14–16 elliptical vesicles arranged in two rows (Figs <xref ref-type="fig" rid="F1">2</xref>, <xref ref-type="fig" rid="F1">3</xref>), situated in a <!--PageBreak--><!--PageBreak-->deep furrow (Fig. <xref ref-type="fig" rid="F1">7</xref>). Labrum with 4/4/2 setae. Labium with five papillae, six apical guard setae, six proximal setae, four basomedian setae, and five basolateral setae (Fig. <xref ref-type="fig" rid="F1">5</xref>). Ventral head with 3+3 axial setae.</p><p>
              <italic>Antenna</italic> (100–115 μm) shorter than head (130–135 μm). <abbrev xmlns:xlink="http://www.w3.org/1999/xlink" xlink:title="antennal segment" id="ABBRID0EWHAE" xlink:type="simple">Ant</abbrev>. I and II with seven and eleven setae respectively (Figs <xref ref-type="fig" rid="F2">17</xref>, <xref ref-type="fig" rid="F2">18</xref>). <abbrev xmlns:xlink="http://www.w3.org/1999/xlink" xlink:title="antennal segment" id="ABBRID0ECIAE" xlink:type="simple">Ant</abbrev>. segment IV with five slightly thickened sensilla a–e, sensilla a, c, e long and slightly curved toward inside, b and d slightly short (Fig. <xref ref-type="fig" rid="F2">17</xref>). Small microsensillum, subapical organite and one large apical vesicle present (Fig. <xref ref-type="fig" rid="F2">17</xref>). Antennal organ III with two small sensory rods between two thick sensory clubs bent toward each other, concealed behind three papillae and four guard setae (Figs <xref ref-type="fig" rid="F1">6</xref>, <xref ref-type="fig" rid="F2">17</xref>, <xref ref-type="fig" rid="F2">18</xref>).</p><fig id="F2" position="float" orientation="portrait"><label>Figures 17–19.</label><caption><p>
                  <italic><tp:taxon-name><tp:taxon-name-part taxon-name-part-type="genus" reg="Metaphorura">Metaphorura</tp:taxon-name-part> <tp:taxon-name-part taxon-name-part-type="species" reg="motuoensis">motuoensis</tp:taxon-name-part></tp:taxon-name></italic> sp. n. (Holotype) <bold>17</bold> Antenna, dorsal view, a, b, c, d, e–large sensilla, ms–microsensillum, or–subapical organite, vs– apical vesicles, sc–sensory clubs, sr–sensory rods <bold>18</bold> Antenna, ventral view, vsc–ventral sensory club <bold>19</bold> Leg III. Scale bars 20 μm.</p></caption><graphic xmlns:xlink="http://www.w3.org/1999/xlink" xlink:href="zookeys-686-085-g002.jpg" position="float" orientation="portrait" xlink:type="simple" id="oo_146351.jpg"/></fig><p>
              <italic>Legs</italic> without clavate tenant hairs (Fig. <xref ref-type="fig" rid="F2">19</xref>). Subcoxa, coxa, trochanter, femur, and tibiotarsus with 0/3/3; 3/7/7; 5/5/4; 8/8/8; 10/10/10 setae on leg I, II and III, respectively (Fig. <xref ref-type="fig" rid="F2">19</xref>), tibiotarsi each with 6+4 setae (A1 to A6, B4 to B7, and M absent). Anal lobes with setae 12’ and l3’ (Fig. <xref ref-type="fig" rid="F3">24</xref>). Claw 20–23 μm long, untoothed, with short empodial appendage (3–4 μm).</p><p>
              <italic>Adult chaetotaxy</italic> given in Figs <xref ref-type="fig" rid="F3">21–24</xref> and Table <xref ref-type="table" rid="T1">1</xref>. Setae on <abbrev xmlns:xlink="http://www.w3.org/1999/xlink" xlink:title="thoracic segment" id="ABBRID0EUKAE" xlink:type="simple">Th</abbrev>. I length as 10–13 μm for m1 and m3, 20–26 μm for m2 and m4 (Fig. <xref ref-type="fig" rid="F3">20</xref>). Microsensilla present on <abbrev xmlns:xlink="http://www.w3.org/1999/xlink" xlink:title="thoracic segment" id="ABBRID0E3KAE" xlink:type="simple">Th</abbrev>. II-III, and lateral sensory setae s 23–26 μm long (Fig. <xref ref-type="fig" rid="F3">20</xref>). Thorax with 0, 2, 2 ventral setae. <abbrev xmlns:xlink="http://www.w3.org/1999/xlink" xlink:title="abdominal segment" id="ABBRID0EELAE" xlink:type="simple">Abd</abbrev>. I–III each with 2+2 axial setae dorsally, setae m4 present on <abbrev xmlns:xlink="http://www.w3.org/1999/xlink" xlink:title="abdominal segment" id="ABBRID0EILAE" xlink:type="simple">Abd</abbrev>. I, setae m3 and m4 present on <abbrev xmlns:xlink="http://www.w3.org/1999/xlink" xlink:title="abdominal segment" id="ABBRID0EMLAE" xlink:type="simple">Abd</abbrev>. II–III. <abbrev xmlns:xlink="http://www.w3.org/1999/xlink" xlink:title="abdominal segment" id="ABBRID0EQLAE" xlink:type="simple">Abd</abbrev>. IV without seta px, setae m3 and m4 present. <abbrev xmlns:xlink="http://www.w3.org/1999/xlink" xlink:title="abdominal segment" id="ABBRID0EULAE" xlink:type="simple">Abd</abbrev>. V with sensory seta p3 (24 μm) slightly differentiated; seta a2 as mesoseta (20–22 μm) and p4 as microsetae (Fig. <xref ref-type="fig" rid="F3">23</xref>). Crescentic ridges on <abbrev xmlns:xlink="http://www.w3.org/1999/xlink" xlink:title="abdominal segment" id="ABBRID0E3LAE" xlink:type="simple">Abd</abbrev>. VI present. <abbrev xmlns:xlink="http://www.w3.org/1999/xlink" xlink:title="abdominal segment" id="ABBRID0EAMAE" xlink:type="simple">Abd</abbrev>. VI with distinct dorsal secondary granulations, without median process between the anal spines (Fig. <xref ref-type="fig" rid="F3">23</xref>). Anal spines 28–32 μm long (Fig. <xref ref-type="fig" rid="F3">23</xref>).</p><fig id="F3" position="float" orientation="portrait"><label>Figures 20–24.</label><caption><p>
                  <italic><tp:taxon-name><tp:taxon-name-part taxon-name-part-type="genus" reg="Metaphorura">Metaphorura</tp:taxon-name-part> <tp:taxon-name-part taxon-name-part-type="species" reg="motuoensis">motuoensis</tp:taxon-name-part></tp:taxon-name></italic> sp. n. (Holotype) <bold>20</bold> <abbrev xmlns:xlink="http://www.w3.org/1999/xlink" xlink:title="thoracic segment" id="ABBRID0EBNAE" xlink:type="simple">Th</abbrev>. I–III, dorsal view, s–sensillum, ms–microsensillum <bold>21</bold> <abbrev xmlns:xlink="http://www.w3.org/1999/xlink" xlink:title="abdominal segment" id="ABBRID0EHNAE" xlink:type="simple">Abd</abbrev>. I–II, dorsal view <bold>22</bold> <abbrev xmlns:xlink="http://www.w3.org/1999/xlink" xlink:title="abdominal segment" id="ABBRID0ENNAE" xlink:type="simple">Abd</abbrev>. III–IV, dorsal view <bold>23</bold> <abbrev xmlns:xlink="http://www.w3.org/1999/xlink" xlink:title="abdominal segment" id="ABBRID0ETNAE" xlink:type="simple">Abd</abbrev>. V–VI, dorsal view <bold>24</bold> Abdomen, ventral view.</p></caption><graphic xmlns:xlink="http://www.w3.org/1999/xlink" xlink:href="zookeys-686-085-g003.jpg" position="float" orientation="portrait" xlink:type="simple" id="oo_146353.jpg"/></fig><p>Number of <italic>ventral setae</italic> on <abbrev xmlns:xlink="http://www.w3.org/1999/xlink" xlink:title="abdominal segment" id="ABBRID0ECOAE" xlink:type="simple">Abd</abbrev>. II, III and IV variable, with 18–20, 19–23, and 22–26 setae respectively (Fig. <xref ref-type="fig" rid="F3">24</xref>). Ventral tube with 4+4 apical setae and 2+2 basal setae (Fig. <xref ref-type="fig" rid="F3">24</xref>). Female genital plate with 3 pairs of pregenital setae, 2–3 pairs of circumgenital and one pair of eugenital setae (Fig. <xref ref-type="fig" rid="F1">15</xref>). Male genital plate with 3 pairs of pregenital setae, 6–9 pairs circumgenital setae and 1+1 eugenital setae (Fig. <xref ref-type="fig" rid="F1">16</xref>).</p></tp:treatment-sec><tp:treatment-sec sec-type="etymology" id="SECID0EWOAE"><title>Etymology.</title><p>The species is named after the Motuo county where the type specimens were collected.</p></tp:treatment-sec><tp:treatment-sec sec-type="distribution" id="SECID0E2OAE"><title>Distribution.</title><p>Known only from the type locality.</p></tp:treatment-sec><tp:treatment-sec sec-type="remarks" id="SECID0EAPAE"><title>Remarks.</title><p>There are two genera of <tp:taxon-name><tp:taxon-name-part taxon-name-part-type="family">Tullbergiidae</tp:taxon-name-part></tp:taxon-name> with two anal spines, three protecting papillae, three thick sensory clubs on antennal segment III, and an elongate <abbrev xmlns:xlink="http://www.w3.org/1999/xlink" xlink:title="postantennal organ" id="ABBRID0ELPAE" xlink:type="simple">PAO</abbrev> and body longer than 0.7 mm: <italic><tp:taxon-name><tp:taxon-name-part taxon-name-part-type="genus" reg="Delamarephorura">Delamarephorura</tp:taxon-name-part></tp:taxon-name></italic> and <italic><tp:taxon-name><tp:taxon-name-part taxon-name-part-type="genus" reg="Metaphorura">Metaphorura</tp:taxon-name-part></tp:taxon-name></italic>. The new species better fits <italic><tp:taxon-name><tp:taxon-name-part taxon-name-part-type="genus" reg="Delamarephorura">Delamarephorura</tp:taxon-name-part></tp:taxon-name></italic> in the presence of crescent ridges on <abbrev xmlns:xlink="http://www.w3.org/1999/xlink" xlink:title="abdominal segment" id="ABBRID0EEQAE" xlink:type="simple">Abd</abbrev>. VI, which are absent in <italic><tp:taxon-name><tp:taxon-name-part taxon-name-part-type="genus" reg="Metaphorura">Metaphorura</tp:taxon-name-part></tp:taxon-name></italic>, and the presence of a “median process” on <abbrev xmlns:xlink="http://www.w3.org/1999/xlink" xlink:title="abdominal segment" id="ABBRID0EPQAE" xlink:type="simple">Abd</abbrev>. VI which is present in <italic><tp:taxon-name><tp:taxon-name-part taxon-name-part-type="genus" reg="Metaphorura">Metaphorura</tp:taxon-name-part></tp:taxon-name></italic> (present or absent in <italic><tp:taxon-name><tp:taxon-name-part taxon-name-part-type="genus" reg="Delamarephorura">Delamarephorura</tp:taxon-name-part></tp:taxon-name></italic>). However, according to <xref ref-type="bibr" rid="B8">Janion et al (2013)</xref>: “the discrimination between <italic><tp:taxon-name><tp:taxon-name-part taxon-name-part-type="genus" reg="Delamarephorura">Delamarephorura</tp:taxon-name-part></tp:taxon-name></italic> and <italic><tp:taxon-name><tp:taxon-name-part taxon-name-part-type="genus" reg="Metaphorura">Metaphorura</tp:taxon-name-part></tp:taxon-name></italic> needs to be re-evaluated” for uncertainties about the state of some diagnostic characters. The new species is therefore provisionally assigned to the genus <italic><tp:taxon-name><tp:taxon-name-part taxon-name-part-type="genus" reg="Metaphorura">Metaphorura</tp:taxon-name-part></tp:taxon-name></italic>, awaiting the validation of <italic><tp:taxon-name><tp:taxon-name-part taxon-name-part-type="genus" reg="Delamarephorura">Delamarephorura</tp:taxon-name-part></tp:taxon-name></italic>. Biogeographically, Tibet is part of the Holarctic region where the genus <italic><tp:taxon-name><tp:taxon-name-part taxon-name-part-type="genus" reg="Metaphorura">Metaphorura</tp:taxon-name-part></tp:taxon-name></italic> is distributed, while <italic><tp:taxon-name><tp:taxon-name-part taxon-name-part-type="genus" reg="Delamarephorura">Delamarephorura</tp:taxon-name-part></tp:taxon-name></italic> is only known in Africa and in Vietnam.</p><p>
              <italic><tp:taxon-name><tp:taxon-name-part taxon-name-part-type="genus" reg="Metaphorura">Metaphorura</tp:taxon-name-part> <tp:taxon-name-part taxon-name-part-type="species" reg="motuoensis">motuoensis</tp:taxon-name-part></tp:taxon-name></italic> sp. n. has few simple vesicles (14–16) on <abbrev xmlns:xlink="http://www.w3.org/1999/xlink" xlink:title="postantennal organ" id="ABBRID0E3SAE" xlink:type="simple">PAO</abbrev> and lacks the median process on <abbrev xmlns:xlink="http://www.w3.org/1999/xlink" xlink:title="abdominal segment" id="ABBRID0EATAE" xlink:type="simple">Abd</abbrev>. VI which clearly separate it from other congeners. It is similar to <italic><tp:taxon-name><tp:taxon-name-part taxon-name-part-type="genus" reg="Metaphorura">M.</tp:taxon-name-part> <tp:taxon-name-part taxon-name-part-type="species" reg="affinis">affinis</tp:taxon-name-part></tp:taxon-name></italic> (Börner, 1902) in the presence of simple vesicles on <abbrev xmlns:xlink="http://www.w3.org/1999/xlink" xlink:title="postantennal organ" id="ABBRID0EPTAE" xlink:type="simple">PAO</abbrev> and the pseudocellar formula on the body, but differs in the presence of a crescentic ridge on <abbrev xmlns:xlink="http://www.w3.org/1999/xlink" xlink:title="abdominal segment" id="ABBRID0ETTAE" xlink:type="simple">Abd</abbrev>. VI, fewer vesicles on <abbrev xmlns:xlink="http://www.w3.org/1999/xlink" xlink:title="postantennal organ" id="ABBRID0EXTAE" xlink:type="simple">PAO</abbrev> (20–25 vesicles in <italic><tp:taxon-name><tp:taxon-name-part taxon-name-part-type="genus" reg="Metaphorura">M.</tp:taxon-name-part> <tp:taxon-name-part taxon-name-part-type="species" reg="affinis">affinis</tp:taxon-name-part></tp:taxon-name></italic>), two pairs of m-setae m3 and m4 on <abbrev xmlns:xlink="http://www.w3.org/1999/xlink" xlink:title="abdominal segment" id="ABBRID0EGUAE" xlink:type="simple">Abd</abbrev> IV (three pairs of m-setae in <italic><tp:taxon-name><tp:taxon-name-part taxon-name-part-type="genus" reg="Metaphorura">M.</tp:taxon-name-part> <tp:taxon-name-part taxon-name-part-type="species" reg="affinis">affinis</tp:taxon-name-part></tp:taxon-name></italic>: m2, m3, m4), and absence of median process on <abbrev xmlns:xlink="http://www.w3.org/1999/xlink" xlink:title="abdominal segment" id="ABBRID0EVUAE" xlink:type="simple">Abd</abbrev>. VI (presence of a pointed projection in <italic><tp:taxon-name><tp:taxon-name-part taxon-name-part-type="genus" reg="Metaphorura">M.</tp:taxon-name-part> <tp:taxon-name-part taxon-name-part-type="species" reg="affinis">affinis</tp:taxon-name-part></tp:taxon-name></italic>) and less differentiated sensory seta p3 on abdominal segment V (flame-like p3 in <italic><tp:taxon-name><tp:taxon-name-part taxon-name-part-type="genus" reg="Metaphorura">M.</tp:taxon-name-part> <tp:taxon-name-part taxon-name-part-type="species" reg="affinis">affinis</tp:taxon-name-part></tp:taxon-name></italic>). It is even more similar to <italic><tp:taxon-name><tp:taxon-name-part taxon-name-part-type="genus" reg="Delamarephorura">Delamarephorura</tp:taxon-name-part> <tp:taxon-name-part taxon-name-part-type="species" reg="capensis">capensis</tp:taxon-name-part></tp:taxon-name></italic> Janion, Deharveng &amp; Weiner, 2013, from which it differs by seta p1 on head much longer than p2 (versus of same size in <italic><tp:taxon-name><tp:taxon-name-part taxon-name-part-type="genus" reg="Delamarephorura">D.</tp:taxon-name-part> <tp:taxon-name-part taxon-name-part-type="species" reg="capensis">capensis</tp:taxon-name-part></tp:taxon-name></italic>).</p></tp:treatment-sec><ref-list><ref id="B8"><mixed-citation xmlns:xlink="http://www.w3.org/1999/xlink" xlink:type="simple">
          <person-group><name name-style="western"><surname>Janion</surname><given-names>C</given-names></name><name name-style="western"><surname>Deharveng</surname><given-names>L</given-names></name><name name-style="western"><surname>Weiner</surname><given-names>WM</given-names></name></person-group> (<year>2013</year>) <article-title>Synonymy of <italic><tp:taxon-name><tp:taxon-name-part taxon-name-part-type="genus">Spicatella</tp:taxon-name-part></tp:taxon-name></italic> Thibaud, 2002 with <italic><tp:taxon-name><tp:taxon-name-part taxon-name-part-type="genus">Delamarephorura</tp:taxon-name-part></tp:taxon-name></italic> Weiner and Najt, 1999, and description of two new species (<tp:taxon-name><tp:taxon-name-part taxon-name-part-type="order">Collembola</tp:taxon-name-part></tp:taxon-name>: <tp:taxon-name><tp:taxon-name-part taxon-name-part-type="family">Tullbergiidae</tp:taxon-name-part></tp:taxon-name>).</article-title> <source>Raffles Bulletin of Zoology</source> <volume>61</volume>: <fpage>657</fpage>–<lpage>663</lpage>.</mixed-citation></ref></ref-list></tp:taxon-treatment>
