# Supplementary material for: Study on Tullbergiidae of Tibet, China I. Metaphorura, Mesaphorura and Prabhergia (Hexapoda, Collembola)
Source: Zookeys. 2017 Jul 24;(686):85–94. doi: 10.3897/zookeys.686.11468 (PMC5672563; doi:10.3897/zookeys.686.11468)
Supplement: XML Treatment for Mesaphorura yosii [file zookeys.686.11468-treatment3.xml]

<!DOCTYPE tp:taxon-treatment
  PUBLIC "-//TaxonX//DTD Taxonomic Treatment Publishing DTD v0 20100105//EN" "tax-treatment-NSO.dtd">
<tp:taxon-treatment xmlns:tp="http://www.plazi.org/taxpub"><tp:treatment-meta><kwd-group><label>Taxon classification</label><kwd><named-content xmlns:xlink="http://www.w3.org/1999/xlink" content-type="kingdom">Animalia</named-content></kwd><kwd><named-content xmlns:xlink="http://www.w3.org/1999/xlink" content-type="order">Collembola</named-content></kwd><kwd><named-content xmlns:xlink="http://www.w3.org/1999/xlink" content-type="family">Tullbergiidae</named-content></kwd></kwd-group><mixed-citation publication-type="journal"><person-group><name><surname>Bu</surname><given-names>Yun</given-names></name><name><surname>Gao</surname><given-names>Yan</given-names></name></person-group><article-title>Study on <tp:taxon-name><tp:taxon-name-part taxon-name-part-type="family">Tullbergiidae</tp:taxon-name-part></tp:taxon-name> of Tibet, China I. <italic><tp:taxon-name><tp:taxon-name-part taxon-name-part-type="genus" reg="Metaphorura">Metaphorura</tp:taxon-name-part></tp:taxon-name></italic>, <italic><tp:taxon-name><tp:taxon-name-part taxon-name-part-type="genus" reg="Mesaphorura">Mesaphorura</tp:taxon-name-part></tp:taxon-name></italic> and <italic><tp:taxon-name><tp:taxon-name-part taxon-name-part-type="genus" reg="Prabhergia">Prabhergia</tp:taxon-name-part></tp:taxon-name></italic> (<tp:taxon-name><tp:taxon-name-part taxon-name-part-type="superclass">Hexapoda</tp:taxon-name-part></tp:taxon-name>, <tp:taxon-name><tp:taxon-name-part taxon-name-part-type="order">Collembola</tp:taxon-name-part></tp:taxon-name>)</article-title><source>Zookeys</source><day>24</day><month>7</month><year>2017</year><volume>2017</volume><issue>686</issue><fpage>85</fpage><lpage>94</lpage><pub-id pub-id-type="doi">10.3897/zookeys.686.11468</pub-id></mixed-citation></tp:treatment-meta><tp:nomenclature><tp:taxon-name>
              <tp:taxon-name-part taxon-name-part-type="genus" reg="Mesaphorura">Mesaphorura</tp:taxon-name-part>
              <tp:taxon-name-part taxon-name-part-type="species" reg="yosii">yosii</tp:taxon-name-part>
            </tp:taxon-name><tp:taxon-authority>(Rusek, 1967)</tp:taxon-authority></tp:nomenclature><tp:treatment-sec sec-type="material" id="SECID0EIXAE"><title>Material examined.</title><p>2 female, 1 juvenile (slides nos. XZ-C2015064, XZ-C2015065) (<named-content xmlns:xlink="http://www.w3.org/1999/xlink" content-type="dwc:institutional_code" xlink:type="simple">SNHM</named-content>), China, Tibet, Linzhi, Sejila Mt., extracted from soil samples under bushes, Alt. 3500 m, <named-content xmlns:xlink="http://www.w3.org/1999/xlink" content-type="dwc:verbatimCoordinates" xlink:type="simple"><named-content content-type="geo-json" specific-use="{&#34;type&#34;:&#34;Point&#34;,&#34;coordinates&#34;:[96.166667,30.116667]}" id="NCID0EWXAE" xlink:type="simple">29°67'N, 95°70'E</named-content></named-content>, 1-XI-2015, coll. Y. Bu &amp; G. Yang; 7 females (slides nos. XZ-C2015007, XZ-C2015028, XZ-C2015029, XZ-C2015038, XZ-C2015073, XZ-C2015105, XZ-C2015134), 4 juvenile (slides no. XZ-C2015030, XZ-C2015073, XZ-C2015113) (<named-content xmlns:xlink="http://www.w3.org/1999/xlink" content-type="dwc:institutional_code" xlink:type="simple">SNHM</named-content>), China, Tibet, Motuo county, Dexing town, extracted from soil samples in broad-leaved forest, Alt. 1100 m, <named-content xmlns:xlink="http://www.w3.org/1999/xlink" content-type="dwc:verbatimCoordinates" xlink:type="simple"><named-content content-type="geo-json" specific-use="{&#34;type&#34;:&#34;Point&#34;,&#34;coordinates&#34;:[95.433333,29.666667]}" id="NCID0EDYAE" xlink:type="simple">29°40'N, 95°26'E</named-content></named-content>, 3-XI-2015, coll. Y. Bu &amp; G. Yang. 32 females (slides nos. XZ-C2015039–XZ-C2015049, XZ-C2015075–XZ-C2015077, XZ-C2015142, XZ-C2015143), 3 juveniles (slides no. XZ-C2015050, XZ-C2015076) (<named-content xmlns:xlink="http://www.w3.org/1999/xlink" content-type="dwc:institutional_code" xlink:type="simple">SNHM</named-content>) and 20 adults in alcohol, China, Tibet, Motuo county, Beibeng town, extracted from soil samples in broad-leaved forest, Alt. 1500 m, <named-content xmlns:xlink="http://www.w3.org/1999/xlink" content-type="dwc:verbatimCoordinates" xlink:type="simple"><named-content content-type="geo-json" specific-use="{&#34;type&#34;:&#34;Point&#34;,&#34;coordinates&#34;:[95.633333,29.500000]}" id="NCID0EQYAE" xlink:type="simple">29°30'N, 95°38'E</named-content></named-content>, 5-XI-2015, coll. Y. Bu &amp; G. Yang. 18 females (slides nos. XZ-C2015051, XZ-C2015052, XZ-C2015054, XZ-C2015085, XZ-C2015168–XZ-C2015172), 1 juvenile (No. XZ-C2015053) (<named-content xmlns:xlink="http://www.w3.org/1999/xlink" content-type="dwc:institutional_code" xlink:type="simple">SNHM</named-content>), China, Tibet, Linzhi City, Bomi county, Songzong town, extracted from soil samples in broad-leaved forest, Alt. 3000 m, <named-content xmlns:xlink="http://www.w3.org/1999/xlink" content-type="dwc:verbatimCoordinates" xlink:type="simple"><named-content content-type="geo-json" specific-use="{&#34;type&#34;:&#34;Point&#34;,&#34;coordinates&#34;:[96.600000,30.266667]}" id="NCID0E4YAE" xlink:type="simple">29°76'N, 95°96'E</named-content></named-content>, 7-XI-2015, coll. Y. Bu &amp; G. Yang. 32 females (slides nos. XZ-C2015178–XZ-C2015184) (<named-content xmlns:xlink="http://www.w3.org/1999/xlink" content-type="dwc:institutional_code" xlink:type="simple">SNHM</named-content>), China, Tibet, Linzhi City, Lulang forest farm, extracted from soil samples in coniferous forest, Alt. 2459 m, <named-content xmlns:xlink="http://www.w3.org/1999/xlink" content-type="dwc:verbatimCoordinates" xlink:type="simple"><named-content content-type="geo-json" specific-use="{&#34;type&#34;:&#34;Point&#34;,&#34;coordinates&#34;:[95.550000,30.633333]}" id="NCID0EKZAE" xlink:type="simple">29°98'N, 95°33'E</named-content></named-content>, 9-XI-2015, coll. Y. Bu &amp; G. Yang.</p></tp:treatment-sec><tp:treatment-sec sec-type="distribution" id="SECID0EPZAE"><title>Distribution.</title><p>Cosmopolitan. In China the species was recorded in Fujian, Guangdong, Hunan, Shandong, Shanghai, Yunnan, Zhejiang, and for the first time in Tibet in this paper.</p></tp:treatment-sec></tp:taxon-treatment>
