# Supplementary material for: Study on Tullbergiidae of Tibet, China I. Metaphorura, Mesaphorura and Prabhergia (Hexapoda, Collembola)
Source: Zookeys. 2017 Jul 24;(686):85–94. doi: 10.3897/zookeys.686.11468 (PMC5672563; doi:10.3897/zookeys.686.11468)
Supplement: XML Treatment for Mesaphorura hylophila [file zookeys.686.11468-treatment4.xml]

<!DOCTYPE tp:taxon-treatment
  PUBLIC "-//TaxonX//DTD Taxonomic Treatment Publishing DTD v0 20100105//EN" "tax-treatment-NSO.dtd">
<tp:taxon-treatment xmlns:tp="http://www.plazi.org/taxpub"><tp:treatment-meta><kwd-group><label>Taxon classification</label><kwd><named-content xmlns:xlink="http://www.w3.org/1999/xlink" content-type="kingdom">Animalia</named-content></kwd><kwd><named-content xmlns:xlink="http://www.w3.org/1999/xlink" content-type="order">Collembola</named-content></kwd><kwd><named-content xmlns:xlink="http://www.w3.org/1999/xlink" content-type="family">Tullbergiidae</named-content></kwd></kwd-group><mixed-citation publication-type="journal"><person-group><name><surname>Bu</surname><given-names>Yun</given-names></name><name><surname>Gao</surname><given-names>Yan</given-names></name></person-group><article-title>Study on <tp:taxon-name><tp:taxon-name-part taxon-name-part-type="family">Tullbergiidae</tp:taxon-name-part></tp:taxon-name> of Tibet, China I. <italic><tp:taxon-name><tp:taxon-name-part taxon-name-part-type="genus" reg="Metaphorura">Metaphorura</tp:taxon-name-part></tp:taxon-name></italic>, <italic><tp:taxon-name><tp:taxon-name-part taxon-name-part-type="genus" reg="Mesaphorura">Mesaphorura</tp:taxon-name-part></tp:taxon-name></italic> and <italic><tp:taxon-name><tp:taxon-name-part taxon-name-part-type="genus" reg="Prabhergia">Prabhergia</tp:taxon-name-part></tp:taxon-name></italic> (<tp:taxon-name><tp:taxon-name-part taxon-name-part-type="superclass">Hexapoda</tp:taxon-name-part></tp:taxon-name>, <tp:taxon-name><tp:taxon-name-part taxon-name-part-type="order">Collembola</tp:taxon-name-part></tp:taxon-name>)</article-title><source>Zookeys</source><day>24</day><month>7</month><year>2017</year><volume>2017</volume><issue>686</issue><fpage>85</fpage><lpage>94</lpage><pub-id pub-id-type="doi">10.3897/zookeys.686.11468</pub-id></mixed-citation></tp:treatment-meta><tp:nomenclature><tp:taxon-name>
              <tp:taxon-name-part taxon-name-part-type="genus" reg="Mesaphorura">Mesaphorura</tp:taxon-name-part>
              <tp:taxon-name-part taxon-name-part-type="species" reg="hylophila">hylophila</tp:taxon-name-part>
            </tp:taxon-name><tp:taxon-authority>Rusek, 1982</tp:taxon-authority></tp:nomenclature><tp:treatment-sec sec-type="material" id="SECID0EX1AE"><title>Material examined.</title><p>11 females (slides nos. XZ-C2015083, XZ-C2015153, XZ-C2015154, XZ-C2015171, XZ-C2015172), 1 juvenile (No. XZ-C2015053) <!--PageBreak--><!--PageBreak-->(<named-content xmlns:xlink="http://www.w3.org/1999/xlink" content-type="dwc:institutional_code" xlink:type="simple">SNHM</named-content>), China, Tibet, Linzhi City, Bomi county, Songzong town, extracted from soil samples on broad-leaved forest, Alt. 3000 m, <named-content xmlns:xlink="http://www.w3.org/1999/xlink" content-type="dwc:verbatimCoordinates" xlink:type="simple"><named-content content-type="geo-json" specific-use="{&#34;type&#34;:&#34;Point&#34;,&#34;coordinates&#34;:[96.600000,30.266667]}" id="NCID0EI2AE" xlink:type="simple">29°76'N, 95°96'E</named-content></named-content>, 7-XI-2015, coll. Y. Bu &amp; G. Yang.</p></tp:treatment-sec><tp:treatment-sec sec-type="distribution" id="SECID0EN2AE"><title>Distribution.</title><p>Widely distributed in Palaearctic region. In China the species was recorded in Hebei (Bu and Gao 2017) and for the first time in Tibet in this paper.</p></tp:treatment-sec></tp:taxon-treatment>
