# Supplementary material for: Study on Tullbergiidae of Tibet, China I. Metaphorura, Mesaphorura and Prabhergia (Hexapoda, Collembola)
Source: Zookeys. 2017 Jul 24;(686):85–94. doi: 10.3897/zookeys.686.11468 (PMC5672563; doi:10.3897/zookeys.686.11468)
Supplement: XML Treatment for Prabhergia imadatei [file zookeys.686.11468-treatment5.xml]

<!DOCTYPE tp:taxon-treatment
  PUBLIC "-//TaxonX//DTD Taxonomic Treatment Publishing DTD v0 20100105//EN" "tax-treatment-NSO.dtd">
<tp:taxon-treatment xmlns:tp="http://www.plazi.org/taxpub"><tp:treatment-meta><kwd-group><label>Taxon classification</label><kwd><named-content xmlns:xlink="http://www.w3.org/1999/xlink" content-type="kingdom">Animalia</named-content></kwd><kwd><named-content xmlns:xlink="http://www.w3.org/1999/xlink" content-type="order">Collembola</named-content></kwd><kwd><named-content xmlns:xlink="http://www.w3.org/1999/xlink" content-type="family">Tullbergiidae</named-content></kwd></kwd-group><mixed-citation publication-type="journal"><person-group><name><surname>Bu</surname><given-names>Yun</given-names></name><name><surname>Gao</surname><given-names>Yan</given-names></name></person-group><article-title>Study on <tp:taxon-name><tp:taxon-name-part taxon-name-part-type="family">Tullbergiidae</tp:taxon-name-part></tp:taxon-name> of Tibet, China I. <italic><tp:taxon-name><tp:taxon-name-part taxon-name-part-type="genus" reg="Metaphorura">Metaphorura</tp:taxon-name-part></tp:taxon-name></italic>, <italic><tp:taxon-name><tp:taxon-name-part taxon-name-part-type="genus" reg="Mesaphorura">Mesaphorura</tp:taxon-name-part></tp:taxon-name></italic> and <italic><tp:taxon-name><tp:taxon-name-part taxon-name-part-type="genus" reg="Prabhergia">Prabhergia</tp:taxon-name-part></tp:taxon-name></italic> (<tp:taxon-name><tp:taxon-name-part taxon-name-part-type="superclass">Hexapoda</tp:taxon-name-part></tp:taxon-name>, <tp:taxon-name><tp:taxon-name-part taxon-name-part-type="order">Collembola</tp:taxon-name-part></tp:taxon-name>)</article-title><source>Zookeys</source><day>24</day><month>7</month><year>2017</year><volume>2017</volume><issue>686</issue><fpage>85</fpage><lpage>94</lpage><pub-id pub-id-type="doi">10.3897/zookeys.686.11468</pub-id></mixed-citation></tp:treatment-meta><tp:nomenclature><tp:taxon-name>
              <tp:taxon-name-part taxon-name-part-type="genus" reg="Prabhergia">Prabhergia</tp:taxon-name-part>
              <tp:taxon-name-part taxon-name-part-type="species" reg="imadatei">imadatei</tp:taxon-name-part>
            </tp:taxon-name><tp:taxon-authority>Tamura &amp; Zhao, 1996</tp:taxon-authority></tp:nomenclature><tp:treatment-sec sec-type="material" id="SECID0EV3AE"><title>Material examined.</title><p>1 female (slide no. XZ-C2015071) (<named-content xmlns:xlink="http://www.w3.org/1999/xlink" content-type="dwc:institutional_code" xlink:type="simple">SNHM</named-content>), China, Tibet, Motuo county, Dexing town, extracted from soil samples in broad-leaved forest, sample 4, Alt. 1480 m, <named-content xmlns:xlink="http://www.w3.org/1999/xlink" content-type="dwc:verbatimCoordinates" xlink:type="simple"><named-content content-type="geo-json" specific-use="{&#34;type&#34;:&#34;Point&#34;,&#34;coordinates&#34;:[95.466667,29.750000]}" id="NCID0ED4AE" xlink:type="simple">29°45'N, 95°28'E</named-content></named-content>, 3-XI-2015, coll. Y. Bu &amp; G. Yang. Holotype (SEM). female, China, Yunnan, Mengla county, Menglun town, Xishuangbanna Tropical Botanic Garden, Alt. 550 m, 28-X-1992. Paratypes (SEM), 4 females, same data as for holotype.</p></tp:treatment-sec><tp:treatment-sec sec-type="distribution" id="SECID0EI4AE"><title>Distribution.</title><p>The species was only known from its type locality in Yunnan Province, southeast China. It is here recorded for the first time in Tibet.</p></tp:treatment-sec><tp:treatment-sec sec-type="remarks" id="SECID0EN4AE"><title>Remarks.</title><p>The description of dorsal chaetotaxy of <italic><tp:taxon-name><tp:taxon-name-part taxon-name-part-type="genus" reg="Prabhergia">Prabhergia</tp:taxon-name-part> <tp:taxon-name-part taxon-name-part-type="species" reg="imadatei">imadatei</tp:taxon-name-part></tp:taxon-name></italic> in the original paper contains some errors, such as nominations and numbers of anterior and medial setae on <abbrev xmlns:xlink="http://www.w3.org/1999/xlink" xlink:title="thoracic segment" id="ABBRID0E54AE" xlink:type="simple">Th</abbrev>. II and III, <abbrev xmlns:xlink="http://www.w3.org/1999/xlink" xlink:title="abdominal segment" id="ABBRID0EC5AE" xlink:type="simple">Abd</abbrev>. I–V. The type specimens were examined and a revised dorsal chaetotaxy of the species is given below in Table <xref ref-type="table" rid="T2">2</xref>.</p><table-wrap id="T2" position="float" orientation="portrait"><label>Table 2.</label><caption><p>Dorsal Chaetotaxy of <italic><tp:taxon-name><tp:taxon-name-part taxon-name-part-type="genus" reg="Prabhergia">Prabhergia</tp:taxon-name-part> <tp:taxon-name-part taxon-name-part-type="species" reg="imadatei">imadatei</tp:taxon-name-part></tp:taxon-name></italic> (revised).</p></caption><table id="TID0EYNAE" rules="all"><tbody><tr><th rowspan="2" colspan="1">Row</th><th rowspan="1" colspan="3">Thorax</th><th rowspan="1" colspan="5">Abdomen</th></tr><tr><th rowspan="1" colspan="1">I</th><th rowspan="1" colspan="1">II</th><th rowspan="1" colspan="1">III</th><th rowspan="1" colspan="1">I</th><th rowspan="1" colspan="1">II</th><th rowspan="1" colspan="1">III</th><th rowspan="1" colspan="1">IV</th><th rowspan="1" colspan="1">V</th></tr><tr><td rowspan="1" colspan="1">a</td><td rowspan="1" colspan="1">-</td><td rowspan="1" colspan="1">10</td><td rowspan="1" colspan="1">10</td><td rowspan="1" colspan="1">10</td><td rowspan="1" colspan="1">10</td><td rowspan="1" colspan="1">10</td><td rowspan="1" colspan="1">8<sup>3</sup></td><td rowspan="1" colspan="1">10<sup>5</sup></td></tr><tr><td rowspan="1" colspan="1">m</td><td rowspan="1" colspan="1">8</td><td rowspan="1" colspan="1">6<sup>1</sup></td><td rowspan="1" colspan="1">6<sup>1</sup></td><td rowspan="1" colspan="1">2<sup>2</sup></td><td rowspan="1" colspan="1">2<sup>2</sup></td><td rowspan="1" colspan="1">2<sup>2</sup></td><td rowspan="1" colspan="1">2<sup>4</sup></td><td rowspan="1" colspan="1">-</td></tr><tr><td rowspan="1" colspan="1">p</td><td rowspan="1" colspan="1">-</td><td rowspan="1" colspan="1">8</td><td rowspan="1" colspan="1">8</td><td rowspan="1" colspan="1">10</td><td rowspan="1" colspan="1">10</td><td rowspan="1" colspan="1">10</td><td rowspan="1" colspan="1">10</td><td rowspan="1" colspan="1">6<sup>6</sup></td></tr><tr><td rowspan="1" colspan="1">
                      <abbrev xmlns:xlink="http://www.w3.org/1999/xlink" xlink:title="pleural setae" id="ABBRID0ERDAG" xlink:type="simple">pl</abbrev>
                    </td><td rowspan="1" colspan="1">2</td><td rowspan="1" colspan="1">3</td><td rowspan="1" colspan="1">3</td><td rowspan="1" colspan="1">2</td><td rowspan="1" colspan="1">2</td><td rowspan="1" colspan="1">2</td><td rowspan="1" colspan="1">6</td><td rowspan="1" colspan="1">1</td></tr></tbody></table><table-wrap-foot><fn><p>
                    <sup>1</sup> seta m1, m4, m5 present; <sup>2</sup> seta m3 present; <sup>3</sup> seta a5 absent; <sup>4</sup> seta m4 present; <sup>5</sup> seta a2 and a4 as macroseta; <sup>6</sup> setae p2 and p4 absent, sensory seta p3 slightly differentiated.</p></fn></table-wrap-foot></table-wrap></tp:treatment-sec></tp:taxon-treatment>
